# Supplementary material for: Risk of Breast and Ovarian Cancer After Prophylactic Mastectomy and Salpingo‐Oophorectomy in BRCA1/2 Germline Variant Carriers: A Retrospective Cohort Study From a Single German Center
Source: Cancer Med. 2026 Mar 9;15(3):e71691. doi: 10.1002/cam4.71691 (PMC12969490; doi:10.1002/cam4.71691)
Supplement: Supplementary file 1 — Dataset: S1 Anonymized dataset of healthy gPV BRCA1/2 carriers. Includes clinical parameters, mutation status, and surgical history for all study participants. [file CAM4-15-e71691-s001.xlsx]

## Sheet: Anonymized dataset of diseased 
Year of genetic testing	Birthdate	BRCA1/2 gPV: 1=BRCA1; 2=BRCA2; 3= BRCA1+2; 0= unknown	Breast cancer diagnosis: 0=no; 1=yes	localisation first breast cancer: 1=unilateral; 2=bilateral	age at first breast cancer diagnosis	first breast cancer surgery: 1=breast-conserving; 2=mastectomy	first breast cancer HR status: 1=ER/PR pos.; 2=ER pos./ PR neg.; 3= HR neg.; 4= ER neg./ PR pos.	first breast cancer Her2-status: 1= HER2 neg.; 2= Her2 pos.	second breast cancer localisation: 1=ipsilateral recurrence; 2= contralateral secondary carcinoma; 3= ipsilateral secondary cancer	second breast cancer: years after first breast cancer	second breast cancer surgery: 1= breast conserving; 2= mastectomy; 3= lumpectomy after previous mastectomy; 4= lumpectomy after previous prophylactic mastectomy	second breast cancer HR status: 1=ER/PR pos.; 2=ER pos./ PR neg.; 3= HR neg.; 4= ER neg./ PR pos.	second breast cancer Her2-status: 1= HER2 neg.; 2= Her2 pos.	third breast cancer localisation: 1=ipsilateral recurrence; 2= contralateral secondary carcinoma; 3= ipsilateral secondary cancer	third breast cancer: years after first breast cancer	third breast cancer surgery: 1= breast conserving; 2= mastectomy; 3= lumpectomy after previous mastectomy	third breast cancer HR status: 1=ER/PR pos.; 2=ER pos./ PR neg.; 3= HR neg.; 4= ER neg./ PR pos.	thrid breast cancer Her2-status: 1= HER2 neg.; 2= Her2 pos.	fourth breast cancer localisation: 1=ipsilateral recurrence; 2= contralateral secondary carcinoma; 3= ipsilateral secondary cancer	fourth breast cancer: years after first breast cancer	fourth breast cancer surgery: 1= breast conserving; 2= mastectomy	fourth breast cancer HR status: 1=ER/PR pos.; 2=ER pos./ PR neg.; 3= HR neg.; 4= ER neg./ PR pos.	fourth breast cancer Her2-status: 1= HER2 neg.; 2= Her2 pos.	Secondary mastectomy: 1=right breast; 2=left breast; 3=both breasts	Age at secondary mastectomy	Prophylactic mastectomy: 1=right breast; 2= left breast; 3=both breasts	Age at prophylactic mastectomy	Ovarian cancer diagnosis: 0=no; 1=yes	Age at ovarian cancer diagnosis	incidental finding of ovarian cancer: 1=yes	Age at incidental finding of ovarian cancer	prophylactic salpingo-oophorectomy: 0=no; 1=yes	Age at prophylactic salgingo-oophorectomy	Year of first contact of patient with rechts der Isar hospital	year of last contact of patient with rechts der Isar hospital	intensified breast cancer surveillance program participation at rechts der Isar: 1=yes; 2=no; 3=patients after bilateral mastectomy	year of last intensified cancer screening participation	participation FUP-questionnaire: 0=no; 1=yes
2002	6/29/1937	2	1	1	62	2																				1	63	1	53			0		1999	2002	2		0
2007	1967-12-04	1	1	1	50	2	1	1																		1	50	0				0		2007	2017	3	2014	0
2003	4/21/1942	1	1	1	47	2	3		2	13	2	3	1															1	61			0		1989	2003	2		0
2007	10/13/1970	1	1	1	36	2	3	1																		1	36	0				0		2006	2007	2		0
2004	6/25/1965	2	1	1	32	2	1		2	8																		0				0		1997	2005	2		0
2004	3/19/1951	1	1	1	46	1																						1	53			0		1997	2004	1	2003	0
2004	5/18/1950	1	1	3	27					2																		0				0		1977	2004	2		0
2006	7/13/1959	1	1	1	41	1			3	1	2	3	1	2	3	2								1	42			0				1	47	2000	2022	2		1
2006	1931-11-06	1	1	1	68	1	3	1																				0				0		1999	2006	2		0
2004	3/31/1962	1	0	4																								1	40			0		2004	2004	1	2004	0
2004	6/15/1960	1	1	1	43	2	3	1																				0				0		2003	2004	2		0
2004	5/24/1942	1	0	4																								1	61			0		2004	2022	1	2022	1
2005	1965-08-03	1	1	1	34	1	3	2																				0				0		1999	2007	1	2007	0
2007	8/14/1963	2	1	1	43	1	2																	2	44	1	44	0				1	46	2006	2022	3	2022	1
2007	1959-05-10	2	1	1	42	1	3	2	2	3	1																	0				1	47	2001	2007	2		0
2005	2/19/1937	2	1	1	62	1	1	2																				0				0		1999	2005	2		0
2005	1960-03-11	1	0	4																								1	44			0		2005	2009	1	2009	0
2005	1959-08-08	1	1	1	44	1	2	1																				0				1	46	2003	2005	2		0
2005	1948-06-08	1	1	1	43	2	3		2	3	2																	0				0		1991	2005	2		0
2005	1943-09-10	1	1	1	55	1	3	2																				0				0		1998	2005	2		0
2005	8/16/1950	1	0	4																								1	54			0		2005	2005	2		0
2005	1923-07-12	1	1	3	75																							0				0		1998	2005	2		0
2005	9/20/1967	1	1	1	37	1	3	1																2	40	1	41	0				1	40	2004	2022	1	2007	1
2006	4/26/1967	1	1	1	45	2	1	1																		1	45	0				1	39	2006	2022	3	2021	1
2005	1/28/1955	1	1	1	42	2																						0				1	51	1997	2022	1	2022	1
2005	1958-10-03	2	1	1	52	1	1																	2	56	1	56	0				1	56	2005	2022	3	2022	0
2005	8/31/1967	2	1	1	33		3	1																				0				0		2000	2005	2		0
2012	1949-09-01	2	1	1	33	2	3		2	2	2	4																0				1	65	1982	2022	2		1
2014	1970-02-06	2	1	1	35	1	3	1																				1	41			0		2005	2014	1	2014	0
2006	1947-03-02	1	1	1	57	2	1	1																				0				0		2004	2006	2		0
2006	1963-02-05	1	1	1	41	2	3	2																				0				1	47	2004	2021	1	2021	0
2006	8/24/1966	1	1	1	38	1	3	1	2	7	1																	0				1	40	2004	2022	2		1
2008	11/19/1972	1	1	1	35	2	3	1																		1	46	0				1	45	2007	2022	2		1
2005	5/21/1965	1	1	1	40	1	3	1	2	9	2	3	1											2	50			0				1	41	2005	2022	3	2016	1
2006	1980-02-05	1	1	1	37	2																				2		0				1	35	2006	2017	2		0
2018	10/22/1982	1	1	2	35		3	1																				0				0		2017	2018	1	2018	0
2006	1946-05-05	1	1	1	44	2			2	6	2																	0				1	61	1990	2022	2		1
2006	1970-11-09	1	1	1	35	2	2																			2	36	0				1	35	2005	2021	3	2021	0
2006	1966-10-01	1	1	1	40	2	3	1																		1	40	0				0		2006	2008	3	2008	0
2006	1969-06-08	1	0	4																								1	36			0		2006	2006	2		0
2006	1967-06-03	1	1	1	32	1	3	1	2	4	1	3	1											3	40			0				1	40	1999	2021	3	2021	0
2006	5/22/1965	1	1	1	38	1	3	1																				0				1	41	2003	2022	1	2021	1
2006	5/16/1958	2	1	1	47		1	1																		2	48	0				1	48	2005	2006	2		0
2008	6/24/1977	1	1	1	39	1	3	1																2	41	1	41	0				0		2008	2019	3	2019	0
2007	1968-08-05	1	1	3	35																							0				0		2003	2007	2		0
2006	1974-03-04	1	1	1	31	1	3	1																				0				0		2005	2006	2		0
2007	4/30/1948	1	1	1	48	1	3		2	3	1			3	10	2								3	58			0				1	59	1996	2007	2		0
2007	1959-10-06	1	1	1	40	1	3		3	11	2																	1	44			0		1999	2022	1	2022	1
2007	8/20/1939	2	0	4																								1	64			0		2007	2008	1	2008	0
2007	1969-04-04	2	1	3	37																							0				0		2006	2007	2		0
2007	7/19/1939	2	1	3	60																							0				0		1999	2007	2		0
2007	1938-04-08	2	0	4																								1	63			0		2007	2007	2		0
2007	1/14/1963	1	1	1	43	1	3	1																				0				1	44	2006	2007	2		0
2007	5/27/1965	2	1	1	41	1	2	1																				0				0		2006	2007	2		0
2007	8/19/1945	1	1	2	36	2	3																					0				0		1981	2007	2		0
2007	1/13/1967	1	0	4																								1	38			0		2007	2007	2		0
2008	1939-06-01	2	1	3	55					12																		0				0		1994	2008	2		0
2008	1935-11-07	1	1	1	72	2	1																			1	72	0				1	73	2007	2011	3	2011	0
2007	9/23/1971	1	1	1	35	1	3	1	3	7	2	1	1													1	42	0				0		2006	2019	3	2019	0
2008	1967-08-05	1	1	1	36	1	3	1	1	1	2	3	1	1	3		3	1										0				0		2003	2008	2		0
2008	6/22/1937	1	1	1	49	2			2	14	1																	0				0		1986	2008	2		0
2009	1947-08-11	1	1	1	63	2																				1	66	0				1	65	2009	2022	2		1
2008	1/16/1942	2	1	1	63	2	1	2																				1	63			0		2005	2008	2		0
2008	10/17/1966	2	1	1	39	2	1	2	2	2	2	4	2															0				0		2005	2008	2		0
2008	11/20/1945	1	1	1	61	1	3	1																				1	61			0		2006	2008	2		0
2008	1963-11-11	1	1	1	43	1	3	1																1	44	2	44	0				0		2006	2008	2		0
2008	10/30/1967	1	1	1	32		3	1	1	1				2	7				2	8								0				0		1999	2008	2		0
2008	6/24/1937	2	0	4																								1	62			0		2008	2008	2		0
2008	1964-11-02	1	1	1	55	2	3	1																		2	55	0				1	44	2008	2022	3	2021	1
2008	6/23/1947	1	1	1	35				2	23																		1	60			0		1982	2015	3	2015	0
2008	1982-11-01	2	1	1	36	1	2	2																				0				0		2008	2018	2		0
2008	5/21/1941	1	0	4																								1	52			0		2008	2022	2		1
2008	6/19/1948	1	0	4																								0		1	60	0		2008	2008	2		0
2008	9/18/1953	2	1	1	57	2	3	1																				0				1	54	2008	2011	1	2011	0
2010	1943-10-08	1	1	1	49	1																						0				0		1992	2010	2		0
2015	1964-06-02	2	1	1	43	1	1	1																				0				1	43	2007	2015	1	2015	0
2008	2/18/1967	1	1	3	40																							0				0		2007	2008	2		0
2008	1980-02-03	2	1	1	27	1	1	1																1	30	2	30	0				1	35	2007	2015	3	2015	0
2009	1957-07-12	2	1	1	50	1	1	1																				0				0		2007	2009	1	2009	0
2009	12/15/1925	2	1	3	71																							0				0		1996	2009	2		0
2008	7/15/1979	1	1	1	29	2	2	1	1	2	3	3	1	2	8	1	3	1								1	29	0				0		2008	2021	3	2021	0
2008	5/24/1963	1	1	1	45	1	3	1																				0				1	45	2008	2008	2		0
2009	3/15/1958	2	1	1	50	1	3	1																				0				1	52	2008	2022	1	2022	1
2012	1934-08-04	2	1	2	44	2																						0				1		1978	2012	2		0
2008	1971-10-08	1	1	1	37		3	1																				0				0		2008	2008	2		0
2009	2/18/1954	2	1	1	50	1	1	1																				0				0		2004	2010	1	2010	0
2009	6/24/1957	2	1	1	26	2	3		2	22	1	4	1															0				0		1983	2009	2		0
2009	12/29/1975	1	1	1	32		3	1																				0				0		2007	2018	1	2018	0
2009	1/16/1961	2	1	1	42	1	1	1	2	5	1	4	1	1	8	2	1	1						2	51			0				1	48	2003	2022	3	2022	1
2010	1970-04-01	2	1	3	38																							0				0		2008	2010	2		0
2009	3/14/1974	2	1	3	35																							0				0		2009	2009	2		0
2009	2/26/1948	2	1	3	60																							0				0		2008	2009	2		0
2009	8/30/1961	2	1	1	47	1	1	1	1	2	2																	0				1	48	2008	2022	1	2021	1
2009	12/28/1970	2	1	1	38	1	3	1	2	5	2	2	1											2	43			0				1	38	2008	2022	2		1
2009	1960-08-03	2	1	1	48	1	3	1																				0				1	49	2008	2022	1	2022	1
2009	8/18/1943	2	0	4																								1	63			0		2009	2022	2		1
2009	8/18/1953	1	1	1	50	1	3	1	2	5																		1	53			0		2003	2009	2		0
2009	3/28/1932	1	1	1	72	1	3	1																				0				0		2004	2009	2		0
2009	1966-10-06	2	1	1	39	1	1	1	1	3	2	1	1															0				0		2005	2009	2		0
2009	1979-09-01	1	1	1	30	2	3	1																				0				0		2009	2017	3	2017	0
2009	4/24/1982	1	1	1	26	1	3	2																				0				0		2008	2009	2		0
2009	1973-08-09	1	1	1	34	2	3	1	1	1	2																	0				0		2007	2009	2		0
2010	1932-02-05	1	0	4																								1	77			0		2010	2010	2		0
2009	4/26/1958	1	1	1	41				2	10		2																0				0		1999	2009	2		0
2009	1971-01-09	1	1	1	42	1	3	1																				1	36			0		2009	2022	1	2022	1
2009	1944-01-12	1	1	1	52	1	3		3	12	1																	0				1	65	1996	2022	2		1
2010	1963-01-05	2	0	4																								1	45			0		2010	2010	2		0
2010	1/20/1932	2	1	1	76	2	1	1																				0				0		2008	2010	2		0
2009	10/24/1966	1	1	1	30	1	3	1	1	9	2	3	1	2	12	2	3	1										0				0		1996	2009	2		0
2009	1/16/1949	1	1	1	65	1																						1	53			0		2009	2022	2		1
2011	1978-10-02	1	1	3	31					5																		0				0		2009	2014	2		0
2009	1/31/1967	1	1	1	31	1	3	1	2	5	1	3	1	3	11	1	1	1						3	42			0				1	42	1998	2014	3	2014	0
2009	9/27/1972	2	1	1	34	2	4	2																				0				0		2006	2009	2		0
2009	1960-06-07	1	1	1	44	1	3	1	3	5	2	2	1													1	49	0				1	49	2004	2009	2		0
2010	4/14/1958	2	1	1	40	1	1			12																		0				0		1998	2010	2		0
2010	5/28/1959	2	1	1	49	2	1	1	2	2	2	1	1															0				0		2008	2012	1	2012	0
2010	7/25/1953	2	1	2	56	1	1	1	2	0	1	2	1															0				1	56	2009	2014	1	2014	0
2010	6/27/1975	2	1	3	31					3																		0				0		2006	2010	2		0
2010	11/13/1974	2	1	1	32	1	3	1																				0				1	41	2006	2022	2		1
2010	1966-09-10	2	1	1	38	1	1	1	1	5	1													1	43	2	43	0				1	43	2004	2010	2		0
2010	11/23/1944	2	1	1	55	1	1	1	2	3	1	1	2															0				0		1999	2010	2		0
2010	1983-03-09	2	1	1	26	1	1	1																				0				0		2009	2010	2		0
2015	5/17/1960	2	1	1	55		1	1																				0				0		2015	2015	2		0
2010	1937-11-12	1	1	1	52	1	3		2	8	1	3																1	54			0		1989	2010	2		0
2010	1977-09-07	2	1	1	31	2	1	1																				0				0		2008	2010	1	2010	0
2010	7/27/1970	2	1	1	39		3	1																				0				0		2009	2010	2		0
2010	9/24/1943	2	1	1	59	2	3	1																				1	67			0		2002	2010	2		0
2010	3/15/1964	1	1	1	45	1	3	1																				0				0		2009	2010	2		0
2010	1/28/1967	2	1	1	41	1	1	1																				0				1	42	2008	2022	1	2022	1
2010	1928-11-07	2	0	4																								1	67			0		2010	2010	2		0
2010	1971-09-07	3	1	3	37																							0				0		2008	2010	2		0
2010	3/16/1949	2	1	3	49																							0				0		1998	2010	2		0
2010	1/27/1976	1	1	1	33	1																						0				1	36	2009	2012	2		0
2010	6/29/1972	1	1	1	31	1	3	1	2	9	2	3	1											2	40			0				1	40	2003	2022	1	2012	1
2010	12/25/1973	1	1	2	35	2	3	1																				0				0		2008	2014	3	2014	0
2010	3/26/1986	1	1	1	23		3	1																				0				0		2009	2010	2		0
2011	8/28/1956	0	1	1	53		3	1																				0				0		2009	2011	2		0
2010	1967-07-08	1	1	1	42	1		1																				0				1	43	2009	2022	1	2021	1
2010	1948-12-12	2	1	1	48	1			3	11	2	3																0				1	62	1996	2010	2		0
2010	8/26/1971	1	1	1	47	2	3	1																		2	47	0				1	39	2010	2022	3	2022	0
2010	4/24/1949	1	1	1	53																							1	59			0		2002	2010	2		0
2010	11/24/1951	2	0	4																								1	58			0		2010	2020	1	2020	0
2010	7/23/1967	1	1	1	35	1	3	1	2	11	2	3	1											2	46			0				1	47	2002	2022	1	2014	1
2010	1969-10-05	1	1	1	38	1																						0				0		2007	2010	1	2010	0
2013	1957-10-09	1	1	1	56	2	3	1																		1	56	0				1	38	2013	2013	2		0
2013	7/22/1970	1	1	1	31	1	3	1	2	7	1	3	2															0				1		2001	2016	1	2016	0
2015	6/16/1973	2	1	1	37	2	1	1																		1	45	0				1	37	2010	2022	3	2020	1
2010	1975-02-08	2	1	1	34	2	1	1																				0				0		2009	2010	2		0
2010	10/23/1978	1	1	1	31	2	3	1																		2	31	0				1	39	2009	2022	3	2011	1
2010	3/13/1976	1	1	3	32		3	1																				0				0		2008	2010	2		0
2011	1/31/1972	1	1	1	43																							0				0		2011	2015	2		0
2011	1962-07-08	2	1	1	47	1	1	1	2	1	1	1	1															0				0		2009	2011	1	2010	0
2011	1965-06-07	2	1	1	32	1			3	17	2	1	1															0				1	50	1997	2021	1	2021	0
2010	8/29/1962	1	1	1	41	1	3	1																				1	47			0		2003	2010	2		0
2010	5/31/1975	1	1	1	34	1	3	1																2	37	1	37	0				1	37	2009	2022	2		1
2010	1977-11-04	1	1	1	33		3	1																				0				0		2010	2010	2		0
2015	1969-11-04	2	1	1	40	1	3	1	1	12	2	3	1	2	12	2	2	1						1	52			0				1	43	2009	2022	3	2022	0
2010	6/26/1972	1	1	1	29	1	1	2	1	8		1	2															0				0		2001	2010	2		0
2011	12/31/1943	1	0	4																								1	64			0		2011	2022	2		1
2011	1958-02-06	2	1	1	45	2	1	2	2	19	2																	0				1	52	2003	2022	2		1
2010	2/17/1952	1	1	1	31	2	1		2	8	2	1																1	54			0		1983	2010	2		0
2010	1977-09-07	1	1	1	33	2	3	1																		2	33	0				1	34	2010	2017	3	2017	0
2011	5/22/1949	2	1	1	38	1	1		2	11	1	3		3	11	2	3		2	15	2	1	1					0				1	61	1987	2011	2		0
2011	1957-08-09	1	1	1	40	2	4																					0				0		1997	2011	2		0
2011	1941-12-06	2	1	1	77																							0				1	72	2011	2022	2		1
2011	3/28/1965	2	1	2	45	1	1	2																				0				1	42	2010	2022	1	2022	0
2011	2/14/1978	1	1	1	32	1	3	1																1	32	2	32	0				1	33	2010	2014	3	2014	0
2011	1972-11-12	1	1	1	37	1	3	1																1	41	2	41	0				1	39	2009	2018	3	2018	0
2013	4/25/1980	1	1	1	32	2	2	1																		1	33	0				1	33	2012	2014	3	2014	0
2011	1942-01-04	2	1	1	53	1	1																					0				0		1995	2011	2		0
2011	1966-02-03	2	1	1	41	1																						0				1	49	2007	2022	1	2022	1
2011	9/19/1952	1	1	1	43	2			2	22	1																	1	58			0		1995	2022	2		1
2011	7/23/1970	1	1	1	39	1	3	1																1	41	2	41	0				1		2009	2014	3	2014	0
2011	1971-02-02	2	1	1	33	1	1	1	1	6	2																	0				1	41	2004	2022	2		1
2011	6/13/1982	1	1	1	27	1	3	1																				0				0		2009	2011	2		0
2011	7/25/1948	1	1	1	51	1																						0				1		1999	2022	2		1
2011	3/16/1932	1	1	1	63	2	3	1	2	7	2	3	1															1	54			0		1995	2011	2		0
2011	1959-12-08	1	1	1	48	1	1	1	2	3	2	3	1											1	51			0				0		2007	2011	2		0
2011	9/20/1964	2	1	1	46	1	1																	2	47	2	48	1	50			0		2010	2022	2		1
2011	7/22/1962	2	1	1	48	2	1	1																		1		0				1		2010	2022	2		1
2011	4/30/1960	1	1	1	28	1	3		2	8	1	4		3	22	1	3	1										0				0		1988	2011	2		0
2011	7/15/1964	2	1	1	46	1	2																					0				0		2010	2011	2		0
2011	2/25/1981	1	1	1	29	2	3	1	1	1	2															2	29	0				0		2010	2011	2		0
2015	11/30/1943	1	0	4																								1	71			1	67	2015	2015	2		0
2011	1/19/1947	1	1	2	64	1	1	1																				0				0		2011	2011	2		0
2011	9/30/1952	1	1	1	50	1	1	2	2	4	1	3	2	3	7	2								2	58			0				1	61	2002	2013	2		0
2011	3/29/1976	1	1	1	34	2	3	1																				0				0		2010	2011	2		0
2011	10/19/1972	1	1	1	38	1	3	1																1	46	2	46	0				1	41	2010	2022	3	2022	1
2011	1976-04-12	1	1	1	34	2	3	1																		2	35	0				0		2010	2022	3	2022	0
2011	7/30/1954	1	1	1	45	1			2	9	1			3	11	1								3	61			1	67			0		1999	2022	2		1
2011	6/15/1978	1	1	1	33		3	1																				0				0		2011	2011	2		0
2011	11/25/1957	1	1	1	43	1	3	1	2	10	1	3	1															0				1		2000	2021	1	2021	0
2011	9/20/1977	2	1	1	32	1	1	1																2	34	1	34	0				0		2009	2022	2		1
2011	1969-04-09	1	1	1	33	1	3	1																				0				0		2002	2011	2		0
2011	1/13/1981	1	1	1	30	2	3	1																		2	31	0				0		2011	2012	3	2012	0
2011	5/23/1959	1	0	4																								1	49			0		2011	2013	1	2013	0
2011	8/31/1964	2	1	1	48	2	1	1																		2	48	0				0		2011	2013	1	2013	0
2011	12/31/1941	2	1	1	60	1																		1	62			0				1	71	2001	2022	2		1
2011	1969-06-08	2	1	1	39	1	1	1	2	3	1	2	1	2	11	1												0				1	42	2008	2022	2		1
2012	7/24/1969	1	1	1	41	2	3	1																				0				1	44	2010	2022	2		1
2011	4/22/1980	2	1	1	30	2	1	1																				0				0		2010	2011	2		0
2011	1982-01-04	1	1	1	27	2	3	1																		1	33	0				0		2009	2022	2		1
2012	12/27/1936	1	1	1	44	2			2	3	2	3																0				0		1980	2012	2		0
2013	7/26/1942	2	1	1	66	2	1	1																				0				0		2008	2022	2		1
2013	6/16/1961	2	1	1	50	1	1	1																2	52	1	52	0				1	52	2011	2022	2		1
2013	4/27/1964	2	1	1	54	1																						0				1	49	2013	2022	2		1
2012	5/23/1974	1	1	1	37	2	1	1																				0				1	38	2011	2012	2		0
2016	3/22/1981	1	1	1	35	2	3																			2	35	0				1	37	2016	2021	3	2021	0
2012	1975-08-01	1	1	1	36	1	3	1																				0				0		2011	2012	2		0
2012	1955-12-12	1	1	1	41	1	3	1																				1	56			0		1996	2012	2		0
2012	6/29/1954	1	1	1	55	1			1	10	2	3	1													1	65	1	57			0		2009	2022	1	2019	1
2012	8/28/1962	2	1	1	48	1																						0				1	52	2010	2022	1	2018	1
2012	11/21/1964	1	1	1	44	1	3	1																				0				0		2008	2012	2		0
2012	10/23/1958	1	1	1	53	1	1	1																				0				0		2011	2022	1	2022	1
2012	1977-05-02	1	1	1	35		1	1																				0				0		2012	2012	2		0
2012	8/18/1974	2	1	1	37	2	3	1																		2	37	0				1	38	2011	2012	2		0
2012	8/14/1952	1	1	1	33	2	3	1	2	6	2	3	1															0				0		1985	2012	2		0
2012	2/22/1982	1	1	1	30	2	3	1																		1	30	0				1	37	2012	2022	3	2022	1
2012	1/13/1976	1	1	1	35	1	1	1	3	2		2	1	1	2		3	1										0				0		2011	2013	2		0
2012	1983-07-05	1	1	1	29		3	1																				0				0		2012	2012	2		0
2012	9/23/1960	1	1	1	34	1	1																					0				1	52	1994	2022	2		1
2012	4/30/1975	1	1	1	37	2	3	1																		1	37	0				1	38	2012	2022	2		1
2012	1974-03-12	1	1	1	36	1	3	1																				0				0		2010	2012	2		0
2013	10/26/1977	1	1	1	34	2	3	1																				0				0		2011	2016	1	2016	0
2012	10/28/1974	1	1	1	37	1	3	1																2	39	1	39	0				0		2011	2018	3	2018	0
2013	6/17/1947	1	1	3	58		2																					0				0		2005	2013	2		0
2013	1978-07-07	1	1	1	34		3	1																				0				0		2012	2013	2		0
2012	1981-05-12	1	1	2	30	1	3	1																				0				0		2011	2013	1	2013	0
2013	7/27/1974	2	1	1	37	1	1	1																				0				1	39	2011	2021	1	2021	0
2013	4/17/1947	2	1	2	47	1	1		2	0	1																	0				1	65	1994	2022	2		1
2013	1983-09-04	1	1	1	29	1	3	1	2	9	2	3	1											2	38			0				0		2012	2021	2		0
2013	8/17/1948	2	1	2	64	2	1	1	2	0	2																	0				1	64	2012	2022	2		1
2013	1962-04-08	2	1	1	50	2	1	1																		2	50	0				1	50	2012	2022	2		1
2013	9/28/1964	2	1	1	41	2	1	2	2	13	2																	0				1	49	2005	2022	2		1
2013	8/20/1959	2	1	1	60	1																						0				1	54	2013	2022	2		1
2013	4/27/1971	1	1	1	41	2	3	1																		2	42	0				1	42	2012	2022	3	2021	1
2013	1971-05-10	1	1	1	41	2	3	1																		2	42	0				1	42	2012	2015	3	2015	0
2013	1978-08-02	2	1	1	33	1	1	1																				0				0		2011	2015	1	2015	0
2013	5/19/1978	2	1	2	34	2	1	1	2	0	2	1	1	1	7	3	1	1										0				1	43	2012	2021	3	2016	0
2013	1972-03-07	1	1	1	32	1	3	1	2	6	1	2	1															0				1	41	2004	2022	1	2022	1
2013	1945-09-01	1	1	1	47	2	3	1																				0				1	68	1992	2022	1	2017	1
2013	1983-02-04	1	1	1	29	2	3	1	1	3	3	3	1													1		0				0		2012	2015	2		0
2013	2/26/1981	1	1	1	32	2	2	1																		1	35	0				0		2013	2022	1	2022	1
2013	1967-01-08	2	1	1	44	1	3	1																				0				0		2011	2013	2		0
2013	1967-07-01	2	1	1	29	2		1	2	10	1	1	1															0				0		1996	2013	2		0
2013	5/22/1961	2	1	1	39	1	3	1	2	11	2	2	1											1	52			0				1	52	2000	2022	3	2022	1
2013	2/18/1961	1	1	1	40	1	3	1	2	5	1	1	1											3	56			0				1	53	2001	2022	3	2022	1
2013	1960-08-04	1	1	1	53	2	3	1																		1	53	0				0		2013	2014	3	2014	0
2013	1965-07-02	1	1	1	48	2	3	1																				0				1	49	2013	2022	2		1
2013	1936-08-10	1	1	1	48	2																						0				1	47	1984	2013	2		0
2013	1/30/1946	1	1	1	63	1																						1	63			0		2009	2013	2		0
2013	4/14/1966	2	1	1	47	2	1	2	1	6																		0				0		2013	2019	2		0
2013	3/26/1976	1	1	1	37	2	3	1																		1		0				1		2013	2022	3	2022	0
2013	1972-05-02	2	1	1	38		1	2																				0				1	42	2010	2014	2		0
2013	2/19/1973	1	1	1	29	1	3	1	2	11	1	3	1															0				1	42	2002	2022	1	2022	1
2013	1967-02-09	2	1	1	45	2	1																			2	46	0				1	46	2012	2022	3	2022	0
2013	1974-09-07	1	1	1	39	1	2																	1	42	2	42	0				0		2013	2018	3	2018	0
2013	1968-07-11	1	1	1	44		3	1																				0				0		2012	2013	2		0
2013	7/14/1956	1	1	1	48	1	3	1	2	9	1																	0				1	57	2004	2022	2		1
2013	1985-01-06	1	1	1	28	2	2	1																		1	28	0				0		2013	2022	2		1
2013	1978-11-10	2	1	1	34	2	1	1																		1	35	0				0		2012	2013	2		0
2013	1988-08-11	1	1	1	24	1	3	1																2	25	1	25	0				0		2012	2014	1	2014	0
2013	5/28/1965	2	1	1	47	2	1	1																				0				0		2012	2013	2		0
2013	1977-08-03	1	1	1	32	1	3	1																1	37	2	37	0				1	43	2009	2022	3	2020	1
2013	3/13/1957	1	1	3	57																							0				0		2013	2014	2		0
2013	6/13/1980	1	1	1	30	2	1	1	3	3		3	1															0				0		2010	2013	2		0
2013	12/18/1958	1	1	1	38	1	1		2	16	1	3	1															1	54			0		1996	2022	1	2022	1
2014	1/20/1942	2	1	1	49	2																						0				1		1991	2022	2		1
2014	1951-06-06	2	1	1	42																							0				0		1993	2014	2		0
2013	3/23/1967	2	1	1	33	1			2	13																		0				0		2000	2013	2		0
2013	6/30/1984	1	1	1	29	1	3	1	2	10	4	3	1											1	31	2	31	0				1	34	2013	2023	2		1
2014	3/23/1959	2	1	1	44	1	1	1																1	45	2	45	0				0		2003	2018	3	2018	0
2013	1961-09-06	2	1	1	32	1	1	1	2	4	1	1	1	2	13	1	1	1	1	20	1	1	1	3	55			0				1	40	1993	2022	2		1
2013	7/25/1955	2	0	4																								0		1	58	0		2013	2022	1	2022	1
2013	1979-05-06	2	1	1	33	1	2	1																				0				0		2012	2013	2		0
2001	4/24/1945	1	1	1	55	1	1	2																1	57	2	57	0				1	57	2000	2002	2		0
2013	1955-08-09	1	1	1	58	1	3	1	2	8		1	1															1	53			0		2013	2021	1	2021	0
2013	1952-03-06	1	1	1	29				2	13																		0				0		1981	2013	2		0
2014	12/31/1928	2	1	1	60	2	1																					0				0		1988	2014	2		0
2013	3/28/1948	1	1	1	42	1	1	1	2	19	1	1	1															1	65			0		1990	2013	2		0
2014	1959-08-02	2	0	4																								1	54			0		2014	2022	1	2022	1
2014	1937-06-08	2	0	4																								1	65			0		2014	2020	1	2020	0
2014	12/31/1942	2	1	1	78	1																						0				1	71	2014	2022	2		1
2014	1928-11-07	1	1	1	42				2	10																		0				0		1970	2014	2		0
2013	4/26/1963	1	1	1	49	1	3	1																2	50	1	50	0				1	50	2012	2022	1	2014	1
2014	2/18/1938	1	1	1	75	2	3	2																				1	50			0		2013	2014	2		0
2014	3/24/1951	2	1	1	52	2	1	1																				1	62			0		2003	2022	2		1
2014	10/15/1965	1	1	1	33	1	3	2	2	17	1	3	1											2	51			0				0		1998	2019	1	2019	0
2014	12/16/1969	1	1	1	43	2	1	1																		1	44	0				1	44	2012	2022	3	2022	1
2014	1965-05-12	1	1	1	30	1	1		2	18	1	3	1															0		1	48	0		1995	2022	1	2019	1
2014	4/25/1966	1	1	1	46	1	3	1																				0				1	47	2012	2017	1	2017	0
2014	10/27/1970	1	1	1	43	2	3	1																				0				0		2013	2014	2		0
2014	1974-10-11	1	1	3	32																							1	36			0		2006	2014	2		0
2014	1963-11-12	1	1	1	39	1	3	1	2	11	1	3	1															0				1	50	2002	2022	2		1
2014	6/24/1980	1	1	1	33		3	1																				0				0		2013	2014	2		0
2014	10/28/1952	1	1	1	57	1																						0				0		2009	2022	2		1
2014	1980-08-04	1	1	1	22	2	3	1	1	2																		0				0		2002	2014	2		0
2014	11/28/1947	1	1	3	59																							0				0		2006	2014	2		0
2014	5/23/1947	1	1	3	57																							1	47			0		2004	2014	2		0
2014	7/20/1956	1	1	1	56	1	3	1																				0				1	58	2012	2022	1	2022	1
2014	1970-10-11	1	1	1	34	2	3	2																				0				0		2004	2014	2		0
2014	12/20/1954	1	0	4																								1	57			0		2014	2014	2		0
2014	1971-12-08	1	1	1	30	1	3	1	2	11	1	3	1															0				0		2001	2014	2		0
2014	6/17/1963	2	1	1	49	1	1	1																				0				1	49	2012	2019	1	2019	0
2014	6/29/1982	1	1	1	26	1	3	1																				0				0		2008	2014	2		0
2014	10/17/1950	1	1	1	44	1	3	1																				1	56			0		1994	2022	1	2014	1
2014	3/17/1964	1	1	1	39	1	3	1	2	10	1	3	1															0				1		2003	2022	2		1
2014	1926-07-10	1	1	1	87	2	4	1																				0				1	55	2013	2014	2		0
2014	1969-02-09	1	1	1	44		3	1																				0				0		2013	2014	2		0
2016	6/23/1972	1	1	1	37	1	1	1																1	44	2	44	0				1	44	2009	2022	3	2019	1
2014	5/15/1973	1	1	1	47	2	1	1																		1	47	0				1	41	2014	2022	3	2022	0
2014	1974-05-07	2	1	1	26	1	3		3	13	2	1	2													1	40	0				1	40	2000	2021	3	2021	0
2014	1968-10-09	1	1	1	39	1	4	1	2	14	1																	0				1	47	2007	2022	1	2022	1
2014	1964-02-06	1	1	1	50	2	3	1																		2	50	0				1	51	2014	2022	2		1
2014	1956-03-03	1	1	1	45	1	3	1																				0				0		2001	2014	2		0
2014	6/27/1961	1	0	4																								1	51			0		2014	2014	2		0
2014	8/23/1971	1	1	1	42	2	3	1																				0				0		2013	2014	2		0
2014	10/29/1961	1	1	1	46	2	3	1																				0				0		2007	2014	2		0
2014	1959-05-09	1	1	1	32	1	3	1																				0				1	54	1991	2014	2		0
2014	11/25/1958	1	1	1	55	1	3	1																1	56	2	56	0				1	55	2013	2015	3	2015	0
2015	1975-12-06	1	1	1	35	2	3	1	2	6	4	3	1													2	35	0				1	40	2010	2022	3	2022	1
2015	1950-08-01	1	1	2	46	1			2	0	1																	0				1	67	1996	2022	2		1
2014	9/20/1975	1	1	1	36	1	1	2																1	38	2	38	0				0		2011	2014	1	2014	0
2014	1959-04-08	1	0	4																								1	45			0		2014	2014	2		0
2014	12/26/1948	2	1	1	62	1	1	1	2	3	2	3	1											2	65			0				1	62	2010	2022	2		1
2014	1967-12-05	2	1	1	33	1	1	2	3	10		3	1															0				0		2000	2014	2		0
2014	10/28/1963	2	1	1	50	1	1	1																				0				1	50	2013	2022	2		1
2014	11/24/1965	2	1	1	45	2	1	1																				0				1	49	2010	2022	2		1
2014	12/15/1970	1	1	1	32	1	3	1	3	11		2	1	2	11		3	1										0				0		2002	2014	2		0
2014	7/17/1970	2	1	1	43	2	1	1																				0				0		2013	2014	2		0
2014	1970-03-08	1	1	1	43	2	1	1																		2	44	0				0		2013	2020	3	2020	0
2014	12/29/1970	2	1	1	44	1	3	1																				0				1	45	2014	2022	2		1
2014	1952-02-08	1	0	4																								1	61			0		2014	2015	1	2015	0
2014	11/28/1957	1	1	1	51				2	5		3	1															0				0		2008	2014	2		0
2014	4/15/1977	1	1	1	36	1	4	1																				0				0		2013	2014	2		0
2014	3/18/1973	2	1	1	41	2	1	1																		1	41	0				1	42	2014	2022	3	2016	1
2014	10/13/1961	2	1	1	52	1	1	1																				0				0		2013	2014	2		0
2014	4/18/1973	2	1	1	39	2	1	2																		1	41	0				1	42	2012	2022	2		1
2014	12/15/1972	1	1	1	38	2	3	1																				0				0		2010	2014	2		0
2014	1947-02-10	1	1	1	66		3	1																				1	47			0		2013	2014	2		0
2014	1981-09-06	1	1	1	32	1	3	1																				0				0		2013	2014	2		0
2014	11/15/1967	1	1	1	28	1	3	1	1	4	2	3	1	2	18		3	1										0				0		1995	2014	2		0
2014	2/13/1972	2	1	1	42	2	1	1																		2	43	0				1	44	2014	2021	3	2021	0
2014	1965-05-08	1	0	4																								1	48			0		2014	2019	1	2019	0
2014	1965-09-12	1	0	4																								1	47			0		2014	2014	2		0
2014	1963-02-01	1	1	1	43	1	3	1																				0				1	44	2006	2022	2		1
2015	1964-06-07	1	0	4																								1	49			0		2015	2015	2		0
2014	4/21/1965	1	1	1	33	1	3	2	2	16	1	1	1															0				0		1998	2014	2		0
2014	1965-06-01	1	1	1	47	1	3	1																2	50	1	50	0				1	49	2012	2022	3	2022	1
2014	1/24/1937	1	1	1	52	2	3		2	25																		0				0		1989	2014	2		0
2015	1945-08-02	2	0	4																								1	63			0		2015	2016	1	2016	0
2014	1976-12-05	1	1	1	37		3	1																				0				0		2013	2014	2		0
2014	8/16/1961	2	1	1	50	2	1	1	1	2	3	3	2	2	3		3	2										0				0		2011	2014	2		0
2014	4/23/1974	1	1	1	40		3	1																				0				0		2014	2014	2		0
2014	10/16/1980	1	1	1	33	1	3	1																2	33	1	33	0				0		2013	2015	3	2015	0
2014	6/27/1963	2	1	1	49	1	1	1	2	2		3	1															0				0		2012	2014	2		0
2014	3/18/1958	1	0	4																								1	54			0		2014	2019	1	2019	0
2015	1973-01-09	1	1	1	41	1	1	1																				0				0		2014	2015	2		0
2014	12/29/1979	1	0	4																								1	34			0		2014	2014	2		0
2015	1966-06-05	1	1	2	48		3	1	2	0		2	2															0				0		2014	2015	2		0
2015	1973-01-01	2	1	1	41		1	1																				0				0		2014	2015	2		0
2015	1956-09-08	2	1	1	47	1	1	1																				0				0		2003	2015	2		0
2015	1966-08-03	1	1	1	42	1	1	1	1	7	2	1	1													1	49	1	48			0		2008	2021	3	2021	0
2015	1967-10-05	1	1	1	32	1			2	7	1	3																0				0		1999	2015	2		0
2009	10/29/1985	1	1	1	28	2	3	1																		2	29	0				1	29	2009	2022	3	2021	1
2015	3/22/1958	1	1	1	52	1	3	1																				0				0		2010	2015	2		0
2015	1950-12-06	2	1	1	64	1	3																					0				1	65	2014	2022	2		1
2015	1962-07-02	1	1	1	30	1	3	1	1	7	2	3	1															1	52			0		1992	2015	2		0
2015	1960-10-03	2	1	1	50	1	1	2																				0				0		2010	2022	1	2021	1
2015	1969-08-08	2	1	1	44	1	1	1																				0				1	47	2013	2022	1	2022	1
2015	12/16/1925	2	0	4																								1	75			0		2015	2022	2		1
2015	7/21/1965	2	1	1	50		3	1																				0				0		2015	2015	2		0
2015	7/22/1979	2	1	1	33	1	1	2																				0				0		2012	2015	2		0
2015	1969-01-10	1	1	1	51	2	3	1																		2	51	0				1	45	2015	2022	3	2022	1
2015	4/26/1955	1	0	4																								1	53			0		2015	2017	1	2017	0
2015	3/30/1980	1	1	3	34		3	1																				0				0		2014	2015	2		0
2015	1945-05-02	1	1	1	43	2	3		2	4	2																	1	67			0		1988	2015	2		0
2015	10/16/1958	1	0	4																								1	58			0		2015	2022	1	2022	0
2015	4/19/1940	1	1	1	54	1	3	1	3	20	2	1	1															0				1	76	1994	2016	2		0
2015	1956-07-09	1	0	4																								1	56			0		2015	2015	2		0
2015	1954-12-03	1	1	1	40	1	3		2	11	1	3	1											3	61			0				1	61	1994	2022	2		1
2015	6/25/1948	1	1	1	49	1	3		2	4	1	3	1	3	17	2	2	1	2	20		3	1					0				1	67	1997	2017	2		0
2015	6/22/1982	1	1	1	33	2																				1	33	0				1	37	2015	2022	2		1
2015	2/21/1953	1	0	4																								1	53			0		2015	2016	1	2016	0
2015	7/19/1952	1	0	4																								1	62			0		2015	2015	1	2015	0
2015	8/30/1963	1	0	4																								1	50			0		2015	2022	1	2022	1
2015	1971-02-03	1	0	4																								1	43			0		2015	2015	2		0
2015	1954-01-01	1	1	1	42	2	3																					0		1	57	0		1996	2015	2		0
2015	3/27/1980	1	1	1	27	1	4	1	2	4	1	3	1											3	31			0				1	41	2007	2022	3	2015	1
2015	3/27/1980	1	1	1	29	1	3	1																2	32	1	32	0				0		2009	2015	2		0
2015	6/20/1958	1	1	1	48	2			2	4	2																	1	53			0		2006	2015	2		0
2015	1967-10-10	0	1	1	30	1	1		2	5	1	3	1															0				1	48	1997	2022	1	2022	0
2015	7/25/1948	1	0	4																								1	64			0		2015	2015	2		0
2015	10/17/1971	1	1	1	34	1	3	1	3	9	2	1	1	2	10	2	1	1										0				1	43	2005	2022	2		1
2015	8/18/1968	2	0	4																								1	45			0		2015	2015	2		0
2015	1/13/1948	2	1	1	65	1	2																					1	65			0		2013	2015	2		0
2015	12/26/1969	1	1	2	41	1	3	1	1	4	2	3	1															0				0		2010	2015	2		0
2015	1981-10-02	2	1	1	34	1	1	1																				0				0		2015	2015	2		0
2015	1967-01-04	1	1	1	47		3	1	2	3	2	3	1											2	50			0				1		2014	2019	3	2019	0
2015	1948-09-10	2	1	1	55	1			2	11	1	1	1															0				1	66	2003	2022	2		1
2015	9/24/1930	2	1	1	62	2																						0				0		1992	2015	2		0
2015	10/17/1964	1	1	1	46	2	3	1																				1	48			0		2010	2015	2		0
2015	1984-03-09	1	1	2	31	2	3	1	2	0	2	3	1															0				0		2015	2021	3	2021	0
2015	4/13/1978	1	1	2	37	2	3	1																				0				0		2015	2015	2		0
2015	9/23/1970	1	1	1	37	1	3	1	2	8		3	1															0				0		2007	2015	2		0
2015	1969-12-08	1	1	1	41	1			3	5	2	1	1													1	46	0				1	47	2010	2022	3	2018	1
2016	11/16/1966	1	1	1	48	1	3	1																				0				1	49	2014	2016	2		0
2015	8/24/1983	1	1	1	32	2	3	1																				0				0		2015	2015	2		0
2015	1/24/1961	1	1	1	36	1			2	11	1	1	1	3	11	2	3	1	2	16	2	3	1					1	49			0		1997	2015	2		0
2016	1990-09-07	1	1	1	25		2	1																				0				0		2015	2016	2		0
2016	1984-12-05	2	1	3	44																							0				0		2016	2028	2		0
2016	11/30/1946	1	1	1	63	1	3	1	2	6	1	3	1															0				1		2009	2022	1	2021	1
2016	1973-06-08	1	1	1	42		3	1																				0				0		2015	2016	2		0
2016	8/17/1978	1	0	4																								1	35			0		2016	2016	2		0
2016	7/20/1958	1	0	4																								1	52			0		2016	2016	2		0
2016	8/25/1963	1	0	4																								1	51			0		2016	2016	2		0
2016	2/24/1956	2	1	1	42	1			2	12	1	2	1															0				0		1998	2016	2		0
2016	1973-06-12	2	1	1	42	2	1	1																		2	42	0				1	45	2015	2022	3	2022	1
2016	9/20/1946	1	1	1	64	2	2	1																				1	64			0		2010	2017	1	2017	0
2016	8/31/1962	1	0	4																								1	51			0		2016	2022	2		1
2017	4/13/1993	1	1	1	24	2	2	1																		1	25	0				0		2017	2018	2		0
2018	1987-04-06	1	1	1	30	2	3	1																		1	31	0				0		2017	2022	3	2020	1
2018	9/30/1969	1	1	1	48	2	3	1																		1		0				1		2017	2022	3	2019	1
2017	3/23/1982	2	1	1	35	1	1	1																2	36	1	36	0				0		2017	2022	3	2022	1
2017	9/14/1988	2	1	1	29	1	1	1																				0				0		2017	2017	2		0
2018	9/18/1954	1	1	1	52	1	3	1																				1	59			0		2006	2018	2		0
2018	9/15/1952	2	0	4																								1	64			0		2018	2018	2		0
2018	8/26/1980	1	1	1	37	2	1	1																		2	39	0				1		2017	2022	3	2020	1
2018	4/29/1949	2	1	1	67	1	3	1																				0				0		2016	2018	2		0
2018	1980-12-08	1	1	1	37	2	1	1																		1		0				0		2017	2018	2		0
2018	8/16/1978	1	1	1	39	2	3	1																		2	39	0				1	40	2017	2022	3	2015	1
2018	2/24/1957	2	1	1	54	1	3	1																				0				1	61	2011	2022	1	2022	1
2018	12/22/1960	1	1	1	48	1																						1	56			0		2008	2021	1	2021	0
2018	1947-03-11	2	1	1	62	2	1	2	2	8		1	1															0				0		2009	2018	2		0
2018	1/30/1953	1	1	2	39	2			3	25																		1	51			0		1992	2018	2		0
2018	4/22/1963	2	1	1	38	2	1	1	2	16																		0				0		2001	2018	2		0
2018	1957-01-09	2	1	1	55	2	1	1																				0				1	61	2012	2022	1	2022	0
2018	1947-06-11	2	0	4																								1	67			0		2018	2018	2		0
2018	7/18/1960	1	1	1	42	1	3	1	2	4	1	3	1	2	15		3	1										0				0		2002	2018	2		0
2018	1972-04-08	1	1	1	45		2	1																				0				0		2017	2018	2		0
2018	6/13/1986	1	1	1	31	2	2	1																		2	32	0				0		2017	2022	3	2022	0
2018	12/18/1976	2	1	2	41	2	1	1	2	0	2																	0				0		2017	2022	2		1
2018	12/20/1962	1	1	1	55	2	3	1																		1	56	0				1	56	2017	2022	2		1
2018	3/13/1969	1	1	1	44	1	3	1	2	5	2	3	1											1	49			0				1	49	2013	2022	2		1
2018	1965-11-04	1	1	1	41	2	1	1	1	12	3	1	1													2	53	0				1	54	2006	2021	3	2021	0
2018	1/30/1966	1	0	4																								1	50			0		2018	2018	2		0
2018	3/30/1967	1	1	1	51	1	3	1																				0				1	51	2018	2022	2		1
2018	8/19/1977	2	1	1	40	1	2	1																				0				0		2017	2018	2		0
2018	1969-09-03	1	1	1	38	1	3	1	1	11		3	1															0				0		2007	2018	2		0
2018	7/15/1963	2	1	1	38	2	1	1	1	8	3	1	1															0				1	55	2001	2022	2		1
2018	1974-03-04	1	1	2	44	1	1	1																				0				0		2018	2018	2		0
2018	7/18/1968	1	1	1	48	1	1	1																				0				0		2016	2018	2		0
2018	1960-05-10	1	1	1	52	1	3	1	2	5	1	3	1															0				0		2012	2018	2		0
2018	1968-11-02	1	1	1	45	1	3	2	3	5	2	3	1													2	51	0				0		2013	2020	3	2020	0
2018	10/13/1962	2	1	1	51	1	1	1																				0				1	56	2013	2022	2		1
2018	1950-11-03	2	1	1	57	1	1	1	3	11	1	3	1															0				0		2007	2022	2		1
2019	1974-04-01	1	0	4																								1	44			0		2019	2022	1	2022	0
2018	10/21/1982	2	1	1	35	2	1	1																		1	35	0				1	36	2017	2022	3	2020	1
2018	1958-11-02	1	1	1	37	1	3		3	13	2													1	50			0				0		1995	2022	1	2019	1
2019	4/19/1983	1	1	1	35	2	1	2																				0				0		2018	2019	2		0
2018	6/23/1971	1	0	4																								1	47			0		2018	2018	2		0
2018	1985-02-07	2	1	1	33	2	1	1																		2		0				0		2018	2020	3	2020	0
2018	2/20/1979	1	1	1	39	2	3	1																		2	40	0				0		2018	2019	2		0
2018	1960-04-12	1	1	1	58	2	3	1																		2	58	0				1	58	2018	2022	2		1
2020	1/25/1971	2	0	4																								1	49			0		2020	2020	1	2020	0
2018	8/19/1986	1	1	1	32		1	1																				0				0		2018	2018	2		0
2019	10/13/1962	2	1	1	56	1	3	1																				0				1	58	2018	2022	1	2022	0
2018	8/25/1965	1	1	1	53	2	3	1																		2	53	0				1	53	2018	2022	2		1
2019	1969-07-03	1	0	4																								1	49			0		2019	2019	2		0
2019	1972-11-06	1	1	1	46	2	3	1	1	1	3	3	1	1	1	3	3	1	1	2	2	3	1			1	47	0				1	48	2018	2022	3	2022	1
2019	4/27/1962	1	0	4																								1	56			0		2019	2019	2		0
2019	5/22/1944	2	0	4																								1	74			0		2019	2019	2		0
2019	1957-01-06	1	1	2	60		3	1																				0				0		2017	2019	2		0
2019	1954-09-09	2	1	1	52	1																						1	64			0		2006	2022	1	2022	1
2019	1981-08-09	2	1	1	37		3	1																				0				0		2018	2019	2		0
2019	7/25/1971	1	1	1	43	1	3	2	2	4	1	3																0				0		2014	2019	2		0
2019	1956-05-06	2	0	4																								1	62			0		2019	2021	1	2021	0
2019	5/24/1975	1	0	4																								1	42			0		2019	2020	1	2020	0
2019	1965-08-10	1	0	4																								1	53			0		2019	2022	1	2022	1
2019	3/21/1968	1	0	4																								1	51			0		2019	2019	2		0
2019	1953-02-10	2	1	1	51	1			3	14	1	1	1	2	14	1	2	1										0				1	64	2004	2022	1	2021	1
2019	1/28/1955	1	1	1	49	1	3	1																				1	64			0		2004	2021	1	2021	0
2019	4/28/1957	2	1	2	61	2	3	2	2	0	2	1	1															0				1	42	2018	2022	3	2021	1
2019	3/18/1975	2	1	1	44	1	1	1																				0				0		2019	2022	1	2022	0
2019	11/13/1975	2	1	1	43	1	4	1																				0				0		2018	2019	2		0
2019	6/26/1976	2	1	1	42	1	1																					0				0		2018	2019	2		0
2019	4/27/1967	1	1	1	36	1	3	1	2	5	1	3	2	1	16		3	1										0				0		2003	2019	2		0
2019	1986-07-10	2	1	1	32	2	1	1																		1	33	0				1	33	2018	2021	3	2021	0
2019	4/27/1962	2	1	1	57	1	3	1																				0				1	57	2019	2022	1	2022	0
2019	1936-06-04	2	1	3	75																							0				0		2011	2019	2		0
2019	2/21/1985	1	1	1	34	2	2	1																		2	35	0				1	35	2019	2022	2		1
2019	1/16/1971	1	1	1	33	1	3	1																				0		1	50	0		2004	2022	2		1
2019	2/14/1984	1	1	1	35		3	1																				0				0		2019	2019	2		0
2019	1959-04-04	1	1	1	60	1	1	1																				0				1	60	2019	2022	1	2022	1
2019	8/22/1962	1	1	1	56	2	1	2																		2	57	0				1	57	2018	2022	3	2022	1
2019	10/19/1977	2	1	1	41	2	3	1																		2	42	0				1	42	2018	2022	2		1
2019	9/19/1948	2	1	1	63	1	3	1																				0				1	71	2011	2022	1	2021	1
2019	2/26/1976	1	1	1	43	2	3	1																		1	44	0				1	44	2019	2022	3	2022	1
2019	1951-06-02	2	1	1	68	1	3	1																				0				1	69	2019	2022	2		1
2019	11/30/1990	2	1	1	28	2	1																			1	28	0				1	32	2018	2022	3	2021	1
2019	7/14/1986	1	1	1	32	2	3	1																		1	33	0				0		2018	2022	3	2021	1
2019	1983-12-04	2	1	2	36		1	1																				0				0		2019	2019	2		0
2019	1950-05-12	2	1	1	56	1	1	1																				0				0		2006	2022	2		1
2019	1956-06-03	1	1	1	50	1	3	1	1	14	2	3	1													2	64	0				1	64	2006	2021	3	2021	0
2019	8/14/1943	2	0	4																								1	75			0		2019	2022	2		1
2019	3/17/1968	1	1	1	51	2	2	1																		2		0				1		2019	2021	3	2021	0
2020	1958-06-01	2	1	1	61	1	1	1																				0				0		2019	2020	2		0
2020	8/26/1952	2	0	4																								1	67			0		2020	2022	1	2022	1
2019	11/15/1949	1	1	3	49	1	3	1	1	21	2													2	71			1	52			0		1998	2022	2		1
2019	4/17/1967	1	0	4																								1	52			0		2019	2019	2		0
2019	9/29/1979	1	1	1	40	2	3	1																		1	40	0				1	42	2019	2022	3	2021	1
2020	1/20/1976	2	1	1	43	1	1	1																				0				0		2019	2020	2		0
2020	1972-02-02	1	0	4																								1	47			0		2020	2020	2		0
2019	4/24/1966	1	0	4																								1	53			0		2019	2019	2		0
2020	1966-07-04	2	1	1	47	2	1	1																				0				0		2013	2020	2		0
2020	3/27/1969	2	1	1	41	2			2	9	2	2	1															1	50			0		2010	2020	2		0
2020	3/14/1961	1	0	4																								1	58			0		2020	2022	2		1
2020	1946-09-11	2	1	1	60	1	3	1																				0				0		2006	2022	2		1
2020	10/28/1972	1	1	1	47	2	3	1																		2	47	0				1	47	2019	2022	3	2021	1
2020	7/13/1943	2	1	1	76		3	1																				0				0		2019	2020	2		0
2020	4/21/1954	1	1	1	48	1	3	1	1	10	2	3	1	2	17	1	3	1										0				0		2002	2021	1	2021	0
2020	1982-04-05	2	1	1	37	1	3	1	1	2	2	3	1													1	38	0				1	38	2019	2022	1	2022	0
2020	8/20/1983	2	1	1	36	2	1	1																		2	37	0				0		2019	2021	1	2021	0
2020	3/21/1986	2	1	3	33			1																				0				0		2019	2020	2		0
2020	5/25/1986	2	1	1	33	2	1	1																		1	33	0				0		2019	2022	2		1
2020	8/22/1984	1	1	1	35	2	3	1																		1	35	0				0		2019	2020	1	2020	0
2020	1/17/1968	1	1	1	43	2	3	1																		1	43	0				1	44	2011	2022	3	2020	1
2020	1975-11-02	1	1	1	44	2	3	1																		1	45	0				1	45	2019	2022	3	2022	1
2020	12/31/1966	1	1	1	48	2	3	1	1	4		3	1															0				0		2014	2020	2		0
2020	1975-12-11	2	1	1	44	2	1	1																		1	44	0				1	44	2019	2020	2		0
2020	9/26/1988	1	1	1	31		3	1																				0				0		2019	2020	2		0
2020	1959-02-09	2	0	4																								1	59			0		2020	2020	2		0
2020	12/15/1979	1	1	1	40	2	3	1																		2	40	0				1	40	2019	2022	3	2022	1
2020	1987-08-07	1	1	1	32	2	3	1																		2	33	0				0		2019	2020	2		0
2020	1949-06-06	2	1	1	42	1																						1	68			0		1991	2022	2		1
2020	1987-04-10	2	1	1	32	2	1	1																		2	33	0				0		2019	2021	3	2021	0
2020	8/17/1943	1	0	4																								1	69			0		2020	2020	2		0
2020	1959-11-11	1	1	1	30		1																					0				0		1989	2020	2		0
2020	4/18/1953	1	1	1	66		3	1																				0				0		2019	2020	2		0
2020	10/29/1987	1	1	1	32		3	1																				0				0		2019	2020	2		0
2020	4/25/1963	1	1	1	45	2	3	1	2	11	2	1																0		1	57	0		2008	2022	3	2022	1
2020	1971-07-08	2	1	2	48	1	1	1	2	0				3	2													0				1	48	2019	2022	2		1
2020	7/31/1970	1	1	1	49		3	1																				0				1	49	2019	2020	2		0
2020	1947-03-12	2	1	1	65	1	3	1																				1	72			0		2012	2022	2		1
2020	12/20/1950	2	1	1	69	2	2	1																		1	69	0				1	50	2019	2022	2		1
2020	8/14/1936	1	1	3	74	2																						1	83			0		2010	2020	2		0
2020	4/30/1971	1	0	4																								1	48			0		2020	2020	2		0
2020	1957-02-02	2	1	1	41	1			3	22		1	1	2	22		1	1										0				1	64	1998	2022	2		1
2020	1983-07-08	2	1	1	36	2	1	1																		1	38	0				1	38	2019	2022	1	2022	1
2020	4/22/1981	2	1	1	39		3	1																				0				0		2020	2020	2		0
2020	1964-07-03	2	0	4																								1	56			0		2020	2022	1	2022	0
2021	1967-11-11	1	1	1	53	2	3	1																		2	53	0				1	54	2020	2022	2		1
2020	4/24/1954	1	1	1	60	1																		1	64			1	66			0		2014	2022	2		1
2020	4/14/1963	2	1	1	42	2	1	1																				0				0		2005	2020	2		0
2020	2/28/1991	1	1	3	29		2	1																				0				0		2020	2020	2		0
2020	1952-02-03	2	1	1	59	1	1	1	2	10		3	1															0				1	70	2011	2022	2		1
2020	1968-02-05	1	1	1	48	1	3	1	2	4		3	1															0				0		2016	2020	2		0
2020	10/21/1991	1	1	1	29	2	1	1																		1	29	0				0		2020	2022	2		1
2020	12/27/1975	1	1	1	31	2	3	1	2	13	2	3	1															0				1	45	2006	2022	3	2022	1
2020	6/20/1976	1	1	1	30	1	3	1	1	14	2	3	1															0				0		2006	2022	2		1
2021	7/17/1979	2	1	1	41	1	1	1																1	42	2	42	0				1	42	2020	2022	2		1
2020	5/15/1979	1	1	1	41	2	3	1																				0				0		2020	2020	2		0
2020	1975-04-12	2	1	2	44		2	1	2	0		1	1															0				0		2019	2020	2		0
2020	1957-03-03	1	0	4																								1	59			0		2020	2020	2		0
2021	1954-05-11	2	1	1	53	2	2	1	2	12	1	2	1															0				0		2007	2021	2		0
2021	6/30/1943	2	1	1	49	1	1																					1	62			0		1992	2022	2		1
2020	3/20/1978	2	1	1	42	1	1	1																				0				0		2020	2022	1	2022	1
2020	7/16/1979	2	1	1	41	2	1	1																		2	41	0				0		2020	2021	1	2021	0
2021	4/16/1948	2	1	1	60	2	2	1																				0				0		2008	2022	1	2021	1
2020	10/20/1987	2	1	1	33	2	3	1																		2	33	0				0		2020	2022	2		1
2021	6/26/1967	1	0	4																								1	53			0		2021	2021	2		0
2021	1989-07-11	1	1	1	31	2	3	1																				0				0		2020	2021	2		0
2021	6/22/1975	1	1	1	45	2	3	1																		2	46	0				1	46	2020	2022	3	2022	1
2021	1/15/1992	1	1	1	28	2	3	1																		2		0				0		2020	2022	3	2022	0
2021	12/22/1982	1	1	1	38		2	1																				0				0		2020	2021	2		0
2021	4/24/1968	2	0	4																								1	52			0		2021	2022	1	2022	0
2021	1972-09-12	1	0	4																								1	48			0		2021	2021	2		0
2021	10/18/1960	2	1	1	60	1	1	1																1	61	2	61	0				1	60	2020	2022	1	2022	1
2021	1963-09-03	1	1	1	47	1	3	1	2	10	1	1	1															0				0		2010	2021	1	2021	0
2021	11/29/1944	1	0	4																								1	75			0		2021	2021	2		0
2021	11/29/1979	2	1	1	40	1	1	1																				0				1	41	2019	2022	1	2022	0
2021	12/19/1969	1	1	1	51	1	1	1																				0				0		2020	2021	2		0
2021	12/17/1967	1	0	4																						3	54	1	53			0		2021	2022	1	2022	1
2021	1/23/1961	1	0	4																								1	42			0		2021	2022	2		1
2021	11/27/1977	1	1	1	43	1	3	1																				0				1	45	2020	2022	2		1
2021	12/19/1980	1	1	1	40	2	2	1																		2	40	0				0		2020	2022	2		1
2021	6/21/1980	2	1	1	40	2	3	1																				0				1	41	2020	2022	2		1
2021	1965-04-08	2	0	4																								1	55			0		2021	2022	1	2022	0
2021	3/21/1981	1	1	1	30		3	1	2	10		3	1															0				0		2011	2021	2		0
2021	5/18/1971	1	1	1	49	2	3	1																		2	50	0				1	51	2020	2022	2		1
2021	1974-12-11	1	0	4																								1	46			0		2021	2022	1	2022	0
2021	9/29/1959	1	0	4																								1	61			0		2021	2021	2		0
2021	1983-01-06	2	1	1	37	1	1	1																				0				0		2020	2022	2		1
2021	1959-01-10	1	0	4																								1	61			0		2021	2022	1	2022	1
2021	1982-01-06	2	1	1	38		1	2																				0				0		2020	2021	2		0
2021	9/25/1978	1	1	1	42	1	3	1																				0				0		2020	2022	2		1
2021	2/23/1980	2	1	1	41	1	3	1																				0				1		2021	2022	1	2022	0
2021	1959-07-09	1	1	1	61	2	3	1																		1	61	0				1	62	2020	2022	2		1
2021	7/29/1942	1	1	1	47	2			2	18	1	1	1	2	31	2	2	1										0				1	79	1989	2022	2		1
2021	1964-02-05	2	1	1	56		1	1																				0				1		2020	2021	2		0
2021	10/26/1965	2	0	4																								1	55			0		2021	2021	2		0
2021	12/18/1938	2	1	1	70	1																						1	82			0		2008	2021	2		0
2021	5/28/1965	1	0	4																								1	55			0		2021	2021	2		0
2021	1969-02-06	1	1	1	52	2	3	1																				0				1	40	2021	2022	2		1
2021	1971-12-11	2	1	1	49	1	3	1																				0				1	49	2020	2022	1	2022	1
2021	10/25/1963	2	1	1	57	1	1	1																				1	57			0		2020	2022	2		1
2021	1957-07-12	1	1	1	58	1	3	1																				0				0		2015	2021	2		0
2021	12/17/1988	2	1	1	32	2	1	1																		2	34	0				1	33	2020	2022	2		1
2022	1965-09-07	2	1	1	55	1	2	1																				0				0		2020	2022	2		0
2022	1959-05-09	2	0	4																								1	61			0		2022	2022	2		0
2021	1/31/1960	2	1	1	61		1	1																				0				0		2021	2021	1	2021	0
2021	7/24/1954	2	1	1	67		2																					0				1	67	2021	2022	1	2022	1
2021	1/18/1962	2	1	1	59		1	1																				0				1	60	2021	2022	2		1
2022	5/24/1972	2	1	1	44	1	1		1	5	2	1	1															0				1	50	2016	2022	2		1
2022	2/17/1959	2	1	1	62		2	1																		2		0				1	61	2021	2022	2		1
2021	1995-09-02	1	1	1	26	2	3	1																		2	27	0				0		2021	2022	1	2022	1
2022	1959-12-07	1	1	1	45	1	3	1																				0				1	62	2004	2022	2		1
2022	1/13/1984	2	1	1	37	2	1	1																				0				0		2021	2022	1	2022	0
2021	3/26/1977	1	1	1	44	2	3	1																		2	44	0				1	45	2021	2022	2		1
2022	12/21/1981	2	1	1	39	1	1	1																				0				0		2020	2022	2		0
2022	1981-02-04	2	1	1	40		1	1																				0				0		2021	2022	2		0
2022	1967-09-01	1	0	4																								1	54			0		2022	2022	2		0
2022	1981-01-07	2	1	1	31		1	1	2	9		2	1															0				0		2012	2022	1	2022	0
2006	1952-09-12	1	1	3	51																							1	54			0		2003	2006	2		0
2003	1966-03-04	1	1	3																								0				0		2003	2003	2		0
2006	1965-03-10	1	0	4																								1	49			0		2006	2014	2		0
2014	5/24/1960	1	1	2	30					7																		1	48			0		1990	2014	2		0
2009	1951-07-05	1	1	1	36	2	2																					0				0		1987	2009	2		0
2006	10/30/1964	2	1	2	41	2			2	0	2																	0				1		2005	2022	2		1
2006	10/18/1962	2	0	4																								1	40			0		2006	2006	2		0
2006	7/15/1960	2	1	1	53	1	1	1																2	53	1	53	0				1	46	2006	2015	3	2015	0
2010	4/28/1937	2	1	3	40																							0				0		1977	2010	2		0
2010	5/30/1961	2	1	3	47																							0				0		2008	2010	2		0
2008	1959-11-08	1	0	4																								1	44			0		2008	2022	2		1
2008	11/14/1963	1	1	3	40																							0				0		2003	2008	2		0
2008	1947-08-01	1	0	4																								1	65			0		2008	2022	2		1
2005	9/28/1964	1	1	1	52	1																		2	53	1	53	0				1	41	2005	2022	2		1
2011	1980-12-08	1	1	1	37	1																				1	38	0				0		2011	2022	2		1
2009	8/28/1963	1	1	1	58	1																						0				0		2009	2022	2		1
2016	1979-02-01	1	1	1	43	2	3	1																		1	43	0				0		2016	2022	1	2022	0
2022	1964-12-05	2	1	1	57	1	1	1																				0				1	58	2021	2023	1	2023	0
2022	1962-06-03	2	0	4																								1	60			0		2022	2023	1	2023	0
2023	8/19/1968	2	1	1	54	2	3	1																		2	54	0				0		2022	2023	2		0
