# Supplementary material for: Risk of Breast and Ovarian Cancer After Prophylactic Mastectomy and Salpingo‐Oophorectomy in BRCA1/2 Germline Variant Carriers: A Retrospective Cohort Study From a Single German Center
Source: Cancer Med. 2026 Mar 9;15(3):e71691. doi: 10.1002/cam4.71691 (PMC12969490; doi:10.1002/cam4.71691)
Supplement: Supplementary file 2 — Dataset: S2 Anonymized dataset of diseased gPV BRCA1/2 carriers. Includes clinical parameters, mutation status, and surgical history for all study participants. [file CAM4-15-e71691-s002.xlsx]

## Sheet: Anonymized dataset of healthy g
Year of genetic testing	birthdate	BRCA1/2 gPV: 1=BRCA1; 2=BRCA2	prophylactic mastectomy: 0= no; 3= bilateral	age at prophylactic mastectomy	prophylactic salpingo-oophorectomy: 0= no; 1= yes	age at prophylactic salpingo-oophorectomy	intensified breast cancer surveillance program participation at rechts der Isar: 1=yes; 2=no; 3=patients after bilateral mastectomy	year of last intensified cancer screening participation	participation FUP-questionnaire: 0=no; 1=yes	year of last contact of patient with rechts der Isar hospital
2007	5/15/1970	1	3	38	1	40	1	2008	1	2022
2009	4/21/1941	2	0		1	68	1	2010	0	2010
2003	3/24/1954	2	3	60	1	52	3	2021	1	2022
2006	1980-03-12	2	0		0		2		0	2006
2007	7/13/1966	1	0		1	42	1	2022	1	2022
2006	1/14/1981	1	0		0		2		0	2006
2009	8/21/1981	1	0		1	40	1	2022	0	2022
2006	6/19/1948	1	0		0		1	2022	1	2022
2006	5/27/1964	1	0		1	42	1	2022	1	2022
2014	2/18/1989	2	0		0		1	2015	0	2015
2007	1961-06-03	1	0		1	46	1	2020	1	2022
2007	12/24/1965	2	3	42	1	47	3	2014	0	2014
2012	12/23/1993	1	3	27	0		3	2021	0	2021
2014	1971-08-04	1	0		1		1	2017	0	2017
2015	1996-07-11	1	0		0		1	2022	1	2022
2012	7/25/1987	2	3	30	0		1	2018	0	2018
2012	4/15/1993	2	3	26	0		3	2020	0	2020
2007	1971-07-05	1	0		1	36	1	2022	1	2022
2007	8/28/1941	1	0		0		2		0	2007
2006	6/30/1963	1	0		1	43	2		0	2006
2007	1962-07-03	1	0		0		2		0	2007
2007	3/22/1958	2	0		1	49	1	2021	0	2021
2008	2/24/1971	1	3		1	39	3	2019	0	2019
2008	1963-06-06	1	3	49	1	46	2		1	2022
2008	1985-11-08	1	3	31	1	29	3	2021	0	2021
2009	8/31/1963	2	0		0		2		0	2009
2009	1967-06-10	2	0		0		2		0	2009
2008	5/17/1971	1	0		0		2		0	2008
2008	1983-08-03	2	0		0		1	2014	0	2014
2008	10/21/1968	1	0		1	40	1	2021	1	2022
2008	1958-11-01	1	0		1	44	2		1	2022
2009	5/20/1976	1	0		0		2		0	2009
2009	1979-09-01	2	0		0		1	2022	1	2022
2009	1/26/1983	2	0		0		1	2022	0	2022
2010	6/17/1981	1	0		0		2		0	2010
2015	7/24/1990	2	0		0		2		0	2015
2015	2/22/1992	2	0		0		2		0	2015
2009	5/25/1961	2	0		0		2		0	2009
2009	9/19/1984	1	3		0		3	2014	0	2014
2009	7/27/1977	2	0		0		1	2011	0	2011
2013	1993-09-02	2	0		0		1	2019	0	2019
2009	8/18/1946	2	0		0		2		0	2009
2009	7/18/1970	2	0		1	39	2		0	2009
2009	1988-09-11	2	0		0		1	2021	0	2021
2009	5/31/1980	2	0		0		1	2014	0	2014
2009	1965-05-06	2	0		0		2		0	2009
2009	1964-01-01	2	0		0		2		0	2009
2009	9/24/1967	2	0		0		2		0	2009
2015	1/13/1983	2	0		0		2		0	2015
2010	1953-11-10	2	0		0		2		0	2010
2014	1973-03-02	2	3	42	1	48	3	2021	1	2022
2010	9/21/1962	1	0		0		2		0	2010
2010	1973-08-09	1	0		0		2		0	2010
2009	1966-02-03	1	3	43	1	43	1	2009	0	2009
2011	5/28/1979	1	0		0		2		0	2011
2010	11/25/1967	1	3	42	1	44	3	2021	0	2021
2011	1959-12-03	1	0		0		2		0	2011
2010	1972-05-05	2	0		1	39	1	2022	0	2022
2015	1991-03-06	2	3	29	0		3	2020	1	2022
2009	7/15/1977	1	0		1	42	1	2022	0	2022
2016	1989-12-11	2	0		0		2		0	2016
2010	1987-09-05	1	0		0		2		0	2010
2010	3/16/1988	2	0		0		1	2021	0	2021
2010	11/17/1974	2	0		0		1	2010	0	2010
2010	1981-03-11	2	0		0		1	2022	0	2022
2010	4/13/1952	1	0		1	59	1	2021	0	2021
2010	3/19/1973	2	0		1	42	1	2021	0	2021
2010	1967-07-04	1	0		0		2		0	2010
2011	1952-02-05	1	0		0		1	2018	0	2018
2010	1964-02-06	2	0		0		1	2010	0	2010
2015	1990-09-06	1	3	26	0		3	2021	1	2022
2011	1982-06-05	1	0		0		2		0	2011
2011	4/29/1987	2	0		0		2		0	2011
2011	1983-08-03	1	0		0		1	2022	1	2022
2011	1/25/1959	1	3	52	1	52	2		1	2022
2011	1968-06-09	2	0		0		1	2022	1	2022
2011	1980-02-07	1	0		0		1	2011	0	2011
2015	1976-07-12	1	0		1	40	2		1	2022
2015	4/24/1969	1	0		0		2		0	2015
2015	1970-07-05	1	0		1	46	2		0	2015
2011	12/20/1973	1	0		1	42	2		1	2022
2011	1982-10-02	1	0		0		1	2013	0	2013
2011	1951-10-03	2	0		0		2		1	2022
2011	1952-05-04	2	0		0		2		0	2011
2012	1972-10-11	2	0		0		1	2021	0	2021
2011	1950-10-10	1	0		0		2		0	2011
2011	12/16/1972	1	0		0		2		0	2011
2012	1967-08-04	1	0		1	45	1	2019	0	2019
2011	7/16/1986	2	0		0		1	2016	0	2016
2012	1934-09-06	1	0		0		2		0	2012
2012	5/23/1963	1	0		0		2		1	2022
2012	11/18/1983	1	0		0		2		0	2012
2013	6/14/1957	2	0		1		2		1	2022
2015	3/21/1984	2	0		0		2		0	2015
2012	1969-04-01	2	0		1	43	1	2022	0	2022
2012	1957-09-03	1	0		0		1	2021	0	2021
2012	1/17/1971	1	0		1	42	1	2022	0	2022
2012	9/21/1970	2	3	43	0		2		1	2022
2012	4/17/1986	1	3	27	0		3	2022	1	2022
2012	8/23/1970	1	3	42	1	42	3	2020	0	2020
2012	5/29/1987	1	3	28	0		2		1	2022
2012	1985-04-04	1	3	27	0		2		1	2022
2012	1967-09-09	2	0		0		2		0	2012
2012	3/30/1982	2	3	35	0		3	2021	0	2021
2012	1976-10-10	1	3	39	1	41	3	2022	0	2022
2012	1968-06-02	1	0		0		2		0	2012
2013	4/26/1960	1	0		0		2		0	2013
2018	1977-06-05	1	0		0		1	2022	0	2022
2013	1983-05-04	1	0		0		2		0	2013
2013	5/26/1972	1	0		1	41	1	2013	1	2022
2013	5/31/1978	1	0		0		1	2013	0	2013
2013	12/23/1982	2	0		0		2		1	2022
2013	1987-02-11	2	0		0		2		0	2013
2014	5/28/1995	2	0		0		2		0	2014
2013	11/15/1983	1	3	30	1	33	3	2021	0	2021
2013	9/13/1975	2	0		0		1	2014	0	2014
2017	7/25/1989	2	0		0		2		1	2022
2013	12/27/1962	1	0		0		2		0	2013
2013	1989-09-11	1	0		0		2		0	2013
2013	1982-08-01	1	0		0		2		0	2013
2013	1972-01-07	1	0		0		2		0	2013
2013	9/29/1970	1	0		0		2		0	2013
2013	1949-07-05	1	0		1	59	1	2020	1	2022
2014	8/13/1994	1	3	19	0		1	2014	0	2014
2013	1980-02-06	1	0		0		2		0	2013
2015	12/23/1946	2	0		0		2		0	2015
2014	1982-03-10	2	0		0		1	2021	1	2022
2013	1972-03-01	1	0		0		2		0	2013
2014	1986-06-05	2	0		0		2		0	2014
2014	1934-12-04	2	0		0		2		0	2014
2013	1/31/1981	2	3	32	0		2		0	2013
2013	1974-12-02	1	0		0		2		0	2013
2013	7/20/1937	1	0		0		2		0	2013
2014	1966-07-12	1	0		0		2		0	2014
2014	1975-09-05	2	0		1	40	2		0	2014
2015	2/21/1997	1	3	19	0		3	2019	0	2019
2014	1994-04-10	1	0		0		1	2022	1	2022
2014	11/25/1974	2	3	39	0		3	2022	0	2022
2014	1987-07-02	1	3	35	0		1	2022	1	2022
2014	1978-03-10	1	3	37	1	40	3	2021	1	2022
2014	10/28/1990	2	0		0		2		0	2014
2014	6/30/1957	2	0		1	57	1	2021	1	2022
2014	1/22/1991	1	0		0		2		0	2014
2014	6/25/1976	1	3	39	1	41	3	2018	1	2022
2014	4/30/1975	1	0		0		2		0	2014
2014	5/29/1953	1	0		1		1	2021	1	2022
2014	1987-06-02	1	3	32	0		3	2021	1	2022
2014	12/22/1986	1	3	29	0		3	2021	0	2021
2014	4/24/1975	1	3	42	1	40	3	2022	1	2022
2014	8/26/1970	2	0		0		1	2021	0	2021
2015	8/16/1967	2	0		1	47	1	2020	0	2020
2014	7/14/1983	2	0		0		1	2022	1	2022
2015	4/21/1987	1	0		0		1	2017	1	2022
2015	1994-09-08	1	0		0		1	2022	0	2022
2016	1975-08-03	1	0		1	41	1	2018	1	2022
2015	1972-06-09	2	3	44	0		3	2017	1	2022
2015	10/21/1984	1	0		0		2		0	2015
2015	1993-07-12	1	0		0		1	2022	0	2022
2015	2/20/1972	1	0		1	43	1	2022	0	2022
2015	1975-01-04	1	0		1	40	2		0	2015
2015	1978-10-08	1	0		1	36	1	2022	1	2022
2015	1966-10-04	1	0		0		2		0	2015
2015	5/17/1977	1	3	38	0		3	2019	0	2019
2015	1973-10-01	2	0		0		1	2015	0	2015
2015	1986-03-04	1	3	30	0		2		1	2022
2015	1/31/1977	1	3	39	1	40	3	2022	1	2022
2015	3/26/1982	1	0		0		1	2022	0	2022
2015	1968-03-08	1	0		1	51	1	2021	1	2022
2015	1975-02-06	2	0		0		1	2015	0	2015
2016	1987-10-06	1	3	32	0		1	2019	0	2019
2015	3/22/1977	2	3	40	0		3	2020	0	2020
2015	2/22/1970	1	0		0		2		0	2015
2016	4/25/1965	1	0		0		2		0	2016
2015	11/17/1986	1	0		0		1	2022	0	2022
2016	4/26/1974	1	3	42	1	42	2		1	2022
2016	7/19/1993	1	0		0		1	2021	0	2021
2016	1990-06-05	1	0		0		1	2022	1	2022
2018	2/14/1981	2	0		0		1	2018	0	2018
2018	1968-06-10	1	3	51	1	49	3	2020	0	2020
2018	1974-03-10	1	3	45	1	44	3	2021	0	2021
2018	1980-11-02	2	3	38	1	41	3	2021	1	2022
2019	1/16/1965	1	3	55	1	45	2		1	2022
2019	1967-03-11	2	0		0		2		0	2019
2019	5/28/1972	1	3	47	1	47	3	2021	1	2022
2019	10/15/1953	1	0		0		1	2020	0	2020
2019	1981-04-08	2	3	37	0		3	2020	0	2020
2020	2/20/1980	2	0		1	38	1	2022	0	2022
2020	7/23/1976	1	0		1	44	1	2021	0	2021
2020	1/22/1995	1	0		0		1	2021	0	2021
2020	1993-11-03	1	0		0		1	2020	0	2020
2021	11/18/1989	1	0		0		1	2022	0	2022
2021	5/29/1973	1	3	49	1	48	1	2021	1	2022
2021	1997-10-02	1	0		0		1	2022	0	2022
2021	1959-11-07	2	0		1	61	1	2022	0	2022
2021	1995-02-11	2	3	26	0		1	2021	1	2022
2021	6/27/1952	2	0		1	69	2		1	2022
2021	4/23/1992	1	0		0		1	2022	0	2022
2021	3/30/1973	1	0		0		2		1	2022
2006	1981-05-04	1	0		0		2		0	2006
2001	12/13/1969	1	0		0		2		0	2001
2012	4/27/1972	2	0		0		1	2020	0	2020
2012	2/16/1978	2	0		0		2		0	2012
2002	1980-01-09	1	0		0		2		0	2002
2001	7/14/1976	2	0		0		2		0	2001
2006	1979-07-02	1	0		0		2		0	2006
2005	5/24/1966	2	0		0		2		0	2005
2005	7/15/1982	2	0		0		2		0	2005
2005	10/17/1975	1	0		0		2		0	2005
2008	1955-09-03	1	0		0		2		0	2008
2008	1949-01-01	1	0		0		2		0	2008
2006	12/30/1980	1	0		0		2		0	2006
2007	1/17/1975	1	0		1	45	1	2021	0	2021
2014	4/28/1968	2	0		1	46	1	2022	1	2022
2015	4/22/1983	2	3	36	0		1	2019	0	2019
2015	6/30/1986	2	0		0		2		0	2015
2012	1992-08-10	2	3	23	0		3	2022	0	2022
2014	3/29/1982	2	0		0		1	2023	0	2023
2020	5/31/1972	2	0		0		2		0	2020
2017	1991-12-09	1	0		0		1	2023	0	2023
2020	7/18/1984	2	0		0		1	2023	0	2023
2015	7/25/1990	1	3	30	0		3	2023	0	2023
2016	1981-08-08	1	3	36	0		3	2023	0	2023
2016	3/26/1983	1	0		0		1	2022	0	2022
2018	6/21/1985	1	3	34	0		3	2021	0	2021
2020	1971-09-11	1	0		1		1	2020	0	2020
2019	1972-11-07	1	3	47	1		3	2023	0	2023
2020	7/14/1981	1	0		0		1	2023	0	2023
2020	1/13/1970	2	0		0		1	2022	0	2022
2020	1/17/1967	1	0		0		1	2021	0	2021
2021	7/19/1989	2	0		0		1	2021	0	2021
2021	12/15/1961	2	0		0		1	2021	0	2021
2021	7/26/1982	2	3	39	0		3	2023	0	2023
